# Supplementary material for: Copy number variations of the ATP-binding cassette transporter ABCC6 gene and its pseudogenes
Source: BMC Res Notes. 2012 Aug 9;5:425. doi: 10.1186/1756-0500-5-425 (PMC3434077; doi:10.1186/1756-0500-5-425)
Supplement: Additional file 1: Table S1 — Copy numbers of ABCC6, ABCC6P1 and ABCC6P2. [file 1756-0500-5-425-S1.xlsx]

## Sheet: Additional Table 1
Additional File 1, Table1. Copy numbers of ABCC6, ABCC6P1 and ABCC6P2
Coriell #	ABCC6	ABCC6P1	ABCC6P2	Population
NA05901	2	2	2	Amish
NA05907	2	2	2	Amish
NA05914	2	2	2	Amish
NA05918	2	2	2	Amish
NA05961	2	2	2	Amish
NA05963	2	2	2	Amish
NA05987	2	2	2	Amish
NA05989	2	2	2	Amish
NA05991	2	2	2	Amish
NA05993	2	2	2	Amish
NA05995	2	2	2	Amish
NA05997	2	2	2	Amish
NA05999	2	2	2	Amish
NA06001	2	2	2	Amish
NA06003	2	2	2	Amish
NA06005	2	2	2	Amish
NA06013	2	2	2	Amish
NA06015	2	2	2	Amish
NA06983	2	2	2	Utah
NA06988	2	2	2	Utah
NA06990	2	2	2	Utah
NA06992	2	2	2	Utah
NA06999	2	2	2	Utah
NA07005	2	2	2	Utah
NA07007	2	2	2	Utah
NA07016	2	2	2	Utah
NA07023	2	2	2	Utah
NA07030	2	2	2	Utah
NA07033	2	2	2	Utah
NA07050	2	2	2	Utah
NA07057	2	2	2	Utah
NA07059	2	2	2	Utah
NA07340	2	2	2	Utah
NA11818	2	2	2	Utah
NA11819	2	2	2	Utah
NA17041	2	2	2	ME
NA17042	2	2	2	ME
NA17043	2	2	2	ME
NA17044	2	3	2	ME
NA17045	2	2	2	ME
NA17046	2	2	2	ME
NA17047	2	1	2	ME
NA17048	2	2	2	ME
NA17049	2	2	2	ME
NA17050	2	2	2	ME
NA17331	2	2	2	ME
NA17332	2	2	2	ME
NA17333	2	2	2	ME
NA17334	2	2	2	ME
NA17335	2	3	2	ME
NA17336	2	2	2	ME
NA17337	2	2	2	ME
NA17338	2	2	2	ME
NA17339	2	2	2	ME
NA17340	2	2	2	ME
NA17102	2	2	2	AA
NA17103	2	2	2	AA
NA17104	2	2	2	AA
NA17105	2	2	2	AA
NA17106	2	2	2	AA
NA17107	2	2	2	AA
NA17108	2	2	2	AA
NA17109	2	2	2	AA
NA17110	2	2	2	AA
NA17111	2	2	2	AA
NA17112	2	2	2	AA
NA17113	2	2	2	AA
NA17114	2	2	2	AA
NA17115	2	2	2	AA
NA17116	2	2	2	AA
NA17125	2	2	2	AA
NA17133	2	2	2	AA
NA17134	2	2	2	AA
NA17135	2	2	2	AA
NA17136	2	2	2	AA
NA17137	2	2	2	AA
NA17138	2	2	2	AA
NA17139	2	2	2	AA
NA17140	2	2	2	AA
NA17201	2	2	2	CAU
NA17202	2	2	2	CAU
NA17203	2	2	2	CAU
NA17204	2	2	2	CAU
NA17205	2	2	2	CAU
NA17206	2	2	2	CAU
NA17207	2	2	2	CAU
NA17208	2	2	2	CAU
NA17209	2	2	2	CAU
NA17210	2	2	2	CAU
NA17211	2	2	2	CAU
NA17212	2	2	2	CAU
NA17213	2	2	2	CAU
NA17214	2	2*	2	CAU
NA17215	2	2	2	CAU
NA17216	2	2	2	CAU
NA17217	2	2	2	CAU
NA17218	2	2	2	CAU
NA17219	2	2	2	CAU
NA17220	2	2	2	CAU
NA17221	2	2	2	CAU
NA17222	2	2	2	CAU
NA17223	2	2	2	CAU
NA17224	2	2	2	CAU
NA17225	2	2	2	CAU
NA17226	2	2	2	CAU
NA17227	2	2	2	CAU
NA17228	2	2	2	CAU
NA17229	2	2	2	CAU
NA17230	2	2	2	CAU
NA17231	2	2	2	CAU
NA17232	2	2	2	CAU
NA17233	2	2	2	CAU
NA17234	2	2	2	CAU
NA17235	2	2	2	CAU
NA17236	2	2	2	CAU
NA17237	2	2	2	CAU
NA17238	2	2	2	CAU
NA17239	2	2	2	CAU
NA17240	2	2	2	CAU
NA17241	2	2	2	CAU
NA17242	2	2	2	CAU
NA17243	2	2	2	CAU
NA17244	2	2	2	CAU
NA17245	2	3	2	CAU
NA17246	2	2	2	CAU
NA17247	2	3	2	CAU
NA17248	2	3	2	CAU
NA17249	2	2	2	CAU
NA17250	2	2	2	CAU
NA17438	2	2	2	MEX
NA17439	2	2	2	MEX
NA17440	2	2	2	MEX
NA17441	2	2	2	MEX
NA17442	2	2	2	MEX
NA17443	2	2	2	MEX
NA17444	2	2	2	MEX
NA17445	2	3	2	MEX
NA17446	2	2	2	MEX
NA17448	2	2	2	MEX
NA17449	2	2	2	MEX
NA17450	2	2	2	MEX
NA17451	2	2	2	MEX
NA17452	2	2	2	MEX
NA17454	2	2	2	MEX
NA17458	2	2	2	MEX
NA17459	2	2	2	MEX
NA17460	2	2	2	MEX
NA17461	2	2	2	MEX
NA17462	2	2	2	MEX
NA17466	2	2	2	MEX
NA17618	2	2	2	MEX
NA17622	2	2	2	MEX
NA17636	3	2	2	MEX
NA17733	2	2	2	CHI
NA17734	2	3	2	CHI
NA17735	2	2	2	CHI
NA17736	2	2	2	CHI
NA17737	3	2	2	CHI
NA17738	2	2	2	CHI
NA17739	2	3	2	CHI
NA17740	2	2	2	CHI
NA17741	2	1	2	CHI
NA17742	2	2	1	CHI
NA17743	2	1	2	CHI
NA17744	2	3	2	CHI
NA17745	2	2	2	CHI
NA17746	2	1	2	CHI
NA17747	2	2	2	CHI
NA17749	2	3	2	CHI
NA17752	2	1	2	CHI
NA17753	2	2	2	CHI
NA17754	2	3	2	CHI
NA17755	2	2	2	CHI
NA17756	2	2	2	CHI
NA17757	2	2	2	CHI
NA17759	2	2	2	CHI
NA17761	2	2	2	CHI
* Suspision of a microdeletion involving intron7
Amish	CEPH/Amish Pedigree 884
Utah	CEPH/Utah Pedigree 1331
ME	Middle Eastern
AA	African American
CAU	Caucasians
MEX	Mexican American Community of LA
CHI	Han People of LA
Populations are from Coriell Cell Repositories
